# Supplementary material for: Introduction of Solid Foods in Preterm Infants and Its Impact on Growth in the First Year of Life—A Prospective Observational Study
Source: Nutrients. 2024 Jun 28;16(13):2077. doi: 10.3390/nu16132077 (PMC11242969; doi:10.3390/nu16132077)
Supplement: Supplementary file 1 [file nutrients-16-02077-s001.zip]

Archive with 1 entries (1 files):
- nutrients-3074974-supplementary.pdf
